# Supplementary material for: Prospective, Randomized, Double-Blind Parallel Group Nutritional Study to Evaluate the Effects of Routine Intake of Fresh vs. Pasteurized Yogurt on the Immune System in Healthy Adults
Source: Nutrients. 2024 Jun 20;16(12):1969. doi: 10.3390/nu16121969 (PMC11206341; doi:10.3390/nu16121969)
Supplement: Supplementary file 1 [file nutrients-16-01969-s001.zip]

Archive with 1 entries (1 files):
- nutrients-3023992-supplementary.pdf
